# Supplementary material for: Multiplex Imaging Mass Cytometry Reveals Prognostic Immunosuppressive Subpopulations and Macrophage-Driven Metastasis in Osteosarcoma
Source: Cancers (Basel). 2025 Aug 26;17(17):2780. doi: 10.3390/cancers17172780 (PMC12427482; doi:10.3390/cancers17172780)
Supplement: Supplementary file 1 [file cancers-17-02780-s001.zip]

Archive with 2 entries (2 files):
- Supplementary Figures_IMC_Gyau et al 2025.v10.pptx
- Supplementary Tables_IMC_Gyau et al 2025.v10.xlsx
