# Supplementary material for: Multiplex Imaging Mass Cytometry Reveals Prognostic Immunosuppressive Subpopulations and Macrophage-Driven Metastasis in Osteosarcoma
Source: Cancers (Basel). 2025 Aug 26;17(17):2780. doi: 10.3390/cancers17172780 (PMC12427482; doi:10.3390/cancers17172780)
Supplement: Supplementary file 1 [file cancers-17-02780-s001.zip › Supplementary Tables_IMC_Gyau et al 2025.v10.xlsx]

## Sheet: Supplementary Table S1
	Supplementary Table S1: Detailed clinical information of individual tumor cores in the OS tissue microarray
#	IMC #	sample ID	usage	bone	histologic type	ajcc	metastatic location at diagnosis	msts stage	sex	race	age at time point (years)	metastasis at diagnosis or during follow-up	time to metastasis (months)	site of metastasis	recurrent disease	time to recurrence (months)
1	3	2	Phenotyping and Survival analyses	femur	Chondroblastic	Stage IIA (T1 N0 M0 G3)	N/A	Stage IIb (G3 T2 M0)	Female	African-American	18.9	No	100	N/A	No	100
2	5	3		tibia	Fibroblastic	Undetermined	N/A	Stage IIb (G3 T2 M0)	Female	Caucasian	11.8	No	338.7	N/A	No	338.7
3	6	4		tibia	Fibroblastic	Stage IIB (T2 N0 M0 G3)	N/A	Stage IIb (G3 T2 M0)	Male	Caucasian	31.4	No	223	N/A	No	223
4	7	5			Fibroblastic	Stage IIB (T2 N0 M0 G3)	N/A	Stage IIb (G3 T2 M0)	Female	Caucasian	13	Yes	9.1	LUNG	Yes	9.1
5	8	6		fibula	Fibroblastic	Stage IIA (T1 N0 M0 G3)	N/A	Stage IIb (G3 T2 M0)	Female	Caucasian	15.3	No	1.22	N/A	No	1.22
6	9	7		femur	Fibroblastic	Stage IIB (T2 N0 M0 G3)	N/A	Stage IIb (G3 T2 M0)	Male	Caucasian	16	Yes	11.1	LUNG	Yes	11.1
7	11	8		tibia	Osteoblastic	Stage IIB (T2 N0 M0 G3)	N/A	Stage IIb (G3 T2 M0)	Male	Caucasian	18.3	Yes	15.2	LUNG	Yes	11.5
8	12	9		humerus	Chondroblastic	Stage IIB (T2 N0 M0 G3)	N/A	Stage IIb (G3 T2 M0)	Male	Caucasian	19.9	Yes	11.2	LUNG	Yes	11.2
9	13	10		humerus	Telangiectatic	Stage IIB (T2 N0 M0 G3)	N/A	Stage IIb (G3 T2 M0)	Male	African-American	18.8	Yes	2.7	LUNG	Yes	2.7
10	14	11		tibia	Chondroblastic	Stage IIB (T2 N0 M0 G3)	N/A	Stage IIb (G3 T2 M0)	Male	Caucasian	12.6	No	233.5	N/A	No	233.5
11	16	13		femur	Osteoblastic	Stage IIA (T1 N0 M0 G3)	N/A	Stage IIb (G3 T2 M0)	Male	Caucasian	14.6	Yes	10.3	LUNG	Yes	10.3
12	17	14		femur	Osteoblastic	Stage IIA (T1 N0 M0 G3)	N/A	Stage IIb (G3 T2 M0)	Male	Caucasian	22.1	No	224.2	N/A	No	224.2
13	18	15		femur	Osteoblastic	Stage IIA (T1 N0 M0 G3)	N/A	Stage IIb (G3 T2 M0)	Female	Caucasian	56	No	233.2	N/A	Yes	53.4
14	19	16		femur	Fibroblastic	Stage IIB (T2 N0 M0 G3)	N/A	Stage IIb (G3 T2 M0)	Female	African-American	25.9	Yes	3.6	LUNG	Yes	3.6
15	20	17		femur	Osteoblastic	Stage IIB (T2 N0 M0 G3)	N/A	Stage IIb (G3 T2 M0)	Male	African-American	41.3	No	222.4	N/A	No	222.4
16	21	18		femur	Fibroblastic	Stage IIB (T2 N0 M0 G3)	N/A	Stage IIb (G3 T2 M0)	Male	Caucasian	16.2	Yes	28.1	LUNG	Yes	28.1
17	22	19		tibia	Fibroblastic	Stage IIB (T2 N0 M0 G3)	N/A	Stage IIb (G3 T2 M0)	Female	Caucasian	13.9	Yes	33.5	LUNG	Yes	33.5
18	23	20		femur	Fibroblastic	Stage IIB (T2 N0 M0 G3)	N/A	Stage IIb (G3 T2 M0)	Female	Caucasian	10.3	No	167.6	N/A	No	167.6
19	24	21		femur	Osteoblastic	Undetermined	N/A	Stage IIb (G3 T2 M0)	Female	African-American	44.1	No	56.6	N/A	Yes	10.6
20	25	22		femur	Fibroblastic	Stage IIA (T1 N0 M0 G3)	N/A	Stage IIb (G3 T2 M0)	Female	Caucasian	70.1	No	89.5	N/A	No	89.5
21	27	23		femur	Fibroblastic	Undetermined	N/A	Stage IIb (G3 T2 M0)	Male	Caucasian	60.2	Yes	8.7	LUNG	Yes	8.7
22	28	24		femur	Osteoblastic	Stage IIB (T2 N0 M0 G3)	N/A	Stage IIb (G3 T2 M0)	Female	African-American	20.8	Yes	10	LUNG/BONE	Yes	10
23	29	25		tibia	Chondroblastic	Stage IIB (T2 N0 M0 G3)	N/A	Stage IIb (G3 T2 M0)	Male	Caucasian	27.6	Yes	12.2	LUNG	Yes	12.2
24	31	26		pelvis	Chondroblastic	Stage III (T3 N0 M0 G3)	N/A	Stage IIb (G3 T2 M0)	Female	Caucasian	18.3	Yes	3.5	LUNG	Yes	1.5
25	32	27		pelvis	Chondroblastic	Stage III (T3 N0 M0 G3)	N/A	Stage IIb (G3 T2 M0)	Female	Caucasian	18.4	Yes	3.5	LUNG	Yes	1.5
26	35	28		femur	Fibroblastic	Stage IIA (T1 N0 M0 G3)	N/A	Stage IIa (G3 T1 M0)	Male	Caucasian	36.8	No	151.7	N/A	No	151.7
27	36	29		femur	Telangiectatic	Stage IIA (T1 N0 M0 G3)	N/A	Stage IIb (G3 T2 M0)	Female	Caucasian	17.4	Yes	9.7	LUNG	Yes	9.7
28	37	30		femur	Telangiectatic	Stage IIA (T1 N0 M0 G3)	N/A	Stage IIb (G3 T2 M0)	Female	Caucasian	17.7	Yes	9.7	LUNG	Yes	9.7
29	38	31		tibia	Fibroblastic	Stage IIA (T1 N0 M0 G3)	N/A	Stage IIa (G3 T1 M0)	Female	Caucasian	23.9	Yes	46.3	LUNG	Yes	46.3
30	42	33		mandible	Osteoblastic	Stage IIA (T1 N0 M0 G3)	N/A	Stage IIb (G3 T2 M0)	Male	Caucasian	26.2	Yes	5.4	LUNG	Yes	5.3
31	44	35		femur	Fibroblastic	Stage IIA (T1 N0 M0 G3)	N/A	Stage IIa (G3 T1 M0)	Male	Caucasian	16.5	No	3	N/A	No	3
32	46	36		tibia	Fibroblastic	Stage IIA (T1 N0 M0 G3)	N/A	Stage IIa (G3 T1 M0)	Male	Caucasian	13.6	No	68	N/A	No	68
33	48	37		femur	Telangiectatic	Undetermined	N/A	Undetermined	Male	Other	37.5	No	55.8	N/A	No	55.8
34	49	38		tibia	Chondroblastic	Stage IIB (T2 N0 M0 G3)	N/A	Stage IIb (G3 T2 M0)	Female	Other	10.4	No	168.6	N/A	No	168.6
35	50	39		pelvis	Secondary	Undetermined	N/A	Undetermined	Female	Caucasian	73.5	No	6.2	N/A	No	6.2
36	51	40		fibula	Chondroblastic	Stage IIA (T1 N0 M0 G3)	N/A	Stage IIa (G3 T1 M0)	Female	Caucasian	13.4	No	109.6	N/A	No	109.6
37	53	41		femur	Osteoblastic	Stage IIB (T2 N0 M0 G3)	N/A	Stage IIb (G3 T2 M0)	Male	Caucasian	11.8	Yes	27.2	LUNG/BONE	Yes	27.2
38	55	42		femur	Osteoblastic	Stage IIA (T1 N0 M0 G3)	N/A	Stage IIb (G3 T2 M0)	Male	Caucasian	5.8	Yes	22.9	LUNG	Yes	22.9
39	58	43		tibia	Fibroblastic	Stage IIA (T1 N0 M0 G3)	N/A	Stage IIa (G3 T1 M0)	Female	Caucasian	21.4	No	143.4	N/A	No	143.4
40	59	44		femur	Osteoblastic	Stage IIA (T1 N0 M0 G3)	N/A	Stage IIb (G3 T2 M0)	Female	Caucasian	13.7	Yes	39.9	LUNG	Yes	39.9
41	61	45		humerus	Osteoblastic	Stage IIB (T2 N0 M0 G3)	N/A	Stage IIb (G3 T2 M0)	Male	Caucasian	19.2	Yes	22.1	LUNG/BONE	Yes	11
42	62	46		femur	Chondroblastic	Stage IIB (T2 N0 M0 G3)	N/A	Stage IIb (G3 T2 M0)	Female	Caucasian	18	Yes	19	BONE	Yes	19
43	63	47		femur	Osteoblastic	Stage IIA (T1 N0 M0 G3)	N/A	Stage IIb (G3 T2 M0)	Female	Caucasian	8.4	Yes	1.2	LUNG	Yes	1.2
1	2	1	Phenotyping analysis only	pelvis	Osteoblastic	Stage IVB (TX N1/M1b)	BONE	Stage IIIb (GX T2 M1)	Male	Caucasian	49.8	Yes	0	BONE	Yes	22.5
2	4	48
3	15	12		femur	Osteoblastic	Stage IVA (TX N0 M1a)	LUNG	Stage IIIb (GX T2 M1)	Male	Asian	16.7	Yes	0	LUNG	No	4.2
4	33	49
5	34	50
6	40	32		femur	Fibroblastic	Stage IVA (TX N0 M1a)	LUNG	Stage IIIb (GX T2 M1)	Female	Caucasian	44.2	Yes	0	LUNG	No	6
7	43	34		humerus	Osteoblastic	Stage IVA (TX N0 M1a)	LUNG	Stage IIIb (GX T2 M1)	Male	Caucasian	23.1	Yes	0	LUNG	No	8.1
8	60	51
1	10	52	QC excluded	mandible	Secondary	Stage IIA (T1 N0 M0 G3)		Stage IIb (G3 T2 M0)	Male	Caucasian	19.4	Yes	2	LUNG	Yes	2
2	30	53	QC excluded	humerus	Secondary	Stage IIA (T1 N0 M0 G3)		Stage IIb (G3 T2 M0)	Male	Caucasian	8.2	Yes	25.5	LUNG	Yes	25.5
3	39	54	QC excluded	tibia	Chondroblastic	Stage IIA (T1 N0 M0 G3)		Stage IIa (G3 T1 M0)	Male	Caucasian	34.9	No	116.2		No	116.2
4	52	55	QC excluded	tibia	Fibroblastic	Stage IIB (T2 N0 M0 G3)		Stage IIb (G3 T2 M0)	Female	Caucasian	14.7	No	2.4		No	2.4
5	56	56	QC excluded	femur	Osteoblastic	Stage IIA (T1 N0 M0 G3)		Stage IIb (G3 T2 M0)	Male	Caucasian	9.4	No	29.1		Yes	13.1
6	57	57	QC excluded	femur	Osteoblastic	Stage IIB (T2 N0 M0 G3)		Stage IIb (G3 T2 M0)	Female	Caucasian	8.3	No	129.3		No	129.3
7	64	58	QC excluded	mastoid	Osteoblastic	Stage IIA (T1 N0 M0 G3)		Stage IIb (G3 T2 M0)	Female	Caucasian	21.4	No	10.3		Yes	3

## Sheet: Supplementary Table S2
Supplementary Table S2: The sources and experimental details of the antibodies used in the imaging mass cytometry
	IMC antibody
	IMC metal isotope-coupled antibodies: panel design, antibody clones and dilutions
	#	Metal	Marker	Clone	Reactivity	Vendor	Cat #	Lot#	Dilutions	Antibody Vol (µL)
	1	141Pr	Alpha-SMA	1A4	Hu/Mu/Rt	ThermoFisher	14-9760-82	201004A	400	1.25
	2	142Nd	CD19	6OMP31	Hu/Mu/Rt	ThermoFisher	14-0194-82	210526A	100	5
	3	143Nd	Vimentin	D21H3	Hu/Mu	Cell Signaling	4617SF	210819G	400	1.25
	4	144Nd	CD14	EPR3653	Hu/Mu	Abcam	ab226121	210602D	50	10
	5	145Nd	T-bet	D6N8B	Hu	Cell Signaling	27112SF	210929E	50	10
	6	146Nd	CD16	EPR16784	Hu/Rt	Abcam	ab215977	210601C	50	10
	7	147Sm	CD163/M130	EDHu-1	Hu	Novus	NB110-40686	221006A	100	5
	8	148Nd	Pan-Keratin	AE-1/AE-3	Hu/Mu	BioLegend	914204	220815E	100	5
	9	149Sm	CD11b	EPR1344	Hu/Mu/Rt	Abcam	ab209970	210601E	50	10
	10	150Nd	PD-L1/CD274	SP142	Hu	Abcam	ab236238	210811H	100	5
	11	151Eu	CD31	EPR3094	Hu	Abcam	ab207090	210803D	100	5
	12	152Sm	CD152/CTLA-4	Ipilimumab	Hu	ThermoFisher	50-136-0844	211026G	50	10
	13	153Eu	CD44	IM7	Hu/Mu	BioLegend	103002	210826A	200	2.5
	14	154Sm	CD11c	EP1347Y	Hu/Cross	Abcam	ab216655	210601D	100	5
	15	155Gd	FoxP3	236A/E7	Hu	ThermoFisher	14-4777-82	210526B	50	10
	16	156Gd	CD4	EPR6855	Hu	abcam	ab181724	210811F	50	10
	17	158Gd	E-cadherin	24E10	Hu/Mu	Cell Signaling	96743SF	210929A	50	10
	18	159Tb	CD68	KP1	Hu	BioLegend	916104	210526C	100	5
	19	160Gd	CD38	EPR4106	Hu	Abcam	ab176886	210617B	100	5
	20	162Dy	CD8a	C8/144B	Hu	BioLegend	372902	210526F	50	10
	21	163Dy	CD56	EPR2566	Hu	Abcam	ab214436	210617D	50	10
	22	164Dy	CD15	W6D3	Hu	BioLegend	323035	210803C	50	10
	23	165Ho	PD-1/CD279	EPR4877(2)	Hu	Abcam	ab186928	210601B	50	10
	24	166Er	CD45RA	HI100	Hu	BioLegend	304102	210526D	50	10
	25	167Er	Granzyme B	EPR20129-217	Hu	abcam	ab219803	210819F	50	10
	26	168Er	Ki-67	8D5	Hu/Mu	Novus	NBP2-22112	220815B	100	5
	27	169Tm	Collagen 1	3G3	Hu/Mu	Abcam	ab88147	210601A	100	5
	28	170Er	CD3	D7A6E	Hu	Cell Signaling	24581SF	210819C	50	10
	29	172Yb	Cleaved Caspase-3	5A1E	Hu/Mu/Rt	Cell Signaling	94530SF	220509A	50	10
	30	173Yb	CD45RO	UCHL1	Hu	BioLegend	304202	210526E	200	2.5
	31	174Yb	HLA-DR	YE2/36 HLK	Hu	LS Bio	LS‑B7229	211116A	100	5
	32	175Lu	CD86	BU63	Hu	Abcam	ab213044	210602C	50	10
	33	176Yb	CD33	OTI2C1	Hu	ThermoFisher	CF506294	210617E	50	10
	34	na	Ir	na	na	Standard BioTools	201192A	191Ir/193Ir	1000	3
	General Conditions
	Antibody Cocktail, µL	242.5
	Buffer, µL	257.5
	Antibody Staining Vol, µL	500
	Antigen Retrieval Buffer	Diva decloaker from Biocare Medical
	Antigen Retrieval Conditions	Pressure cooker, 95 C/15min

## Sheet: Supplementary Table S3
Supplementary Table S3: Markers used to annotate various cell populations and subpopulations in the osteosarcoma tumor microenvironment
IMC_cell type marker panel
#	Major cell type groups			Subpopulations		Cell markers used					Abbreviated name
1	Immune cells	Myeloid	Macrophages	M0		CD68+	HLA-DR-	CD163-			M0
2				M1		CD68+	HLA-DR+				M1
3				M2		CD68+	CD163+				M2
4			MDSCs	Monocytic		CD11b+	CD14+	CD15-			mMDSC
5				Polymorphonuclear		CD11b+	CD15+	CD14-			pMDSC
6			Monocytes	Classical		CD14+	CD16-	CD68-			cMono
7				Non-classical		CD14+	CD16+	CD68-			ncMono
8			Granulocytes	Neutrophils		CD15+	CD16+				Neut
9			DCs	Classical		CD11c+	CD3-	CD14-	CD56-		cDC
10				Activated		CD11c+	CD3-	CD14-	CD56-	HLA-DR+	acDC
11		Lymphoid	NK cells	Classical		CD56+	CD16+				cNK
12				Activated		CD56+	Granzyme+				aNK
13				T cell-like		CD56+	CD3+				tNK
14			T cells	Helper		CD3+	CD4+				hT
15					Naïve	CD3+	CD4+	CD45RA+			nhT
16					Memory	CD3+	CD4+	CD45RO+			mhT
17					Activated	CD3+	CD4+	HLA-DR+			ahT
18					Tfh	CD3+	CD4+	PD-1+			tfhT
19				Cytotoxic		CD3+	CD8+				cT
20					Naïve	CD3+	CD8+	CD45RA+			ncT
21					Memory	CD3+	CD8+	CD45RO+			mcT
22					Activated	CD3+	CD8+	Granzyme+			acT
23					Exhausted	CD3+	CD8+	PD-1+			ecT
24				Regulatory		CD3+	FoxP3+				Treg
25	Stromal cells	Cancer-associated		Endothelial cell		CD31+					Endo
26				Epithelial-like cell	PanCK+	PanCK+					pEpi-like
27					Ecad+	Ecad+					eEpi-like
28				Fibroblast		aSMA+					Fib
29	Stem cells					CD44+					StemC
30	Malignant osteoblast-like cells					Collagen+	aSMA-	CD68-			mOsteob

## Sheet: Supplementary Table S4
Supplementary Table S4: Correlation of cell abundance, and M2- cell distance and density with metastasis-free survival (MFS) and recurrence-free survival (RFS).
	Samples of patients who presented with metastasis at diagnosis were excluded
A	Correlation of Cell Abundance with MFS and RFS
	Cell Type	MFS					RFS
	Single cell type	Ranking order	Major Cell Type	HR	p-value		Ranking order	Major Cell Type	HR	p-value
		1	StemC	2.08	0.0782		1	StemC	2.51	0.0218
		2	Treg	0.56	0.2878		2	hT	1.31	0.1184
		3	hT	0.87	0.3461		3	NK	1.49	0.3086
		4	NK	1.39	0.4106		4	M0	1.28	0.3265
		5	cT	0.82	0.6375		5	Endo	1.43	0.3602
		6	M2	0.83	0.6541		6	Fib	0.72	0.4132
		7	M0	1.19	0.6831		7	Ki-67+ cell	0.82	0.6072
		8	Ki-67+ cell	0.86	0.7088		8	DC	1.22	0.6141
		9	Endo	1.16	0.7209		9	MDSC	1.19	0.6595
		10	Fib	0.87	0.7346		10	Treg	0.84	0.6926
		11	MDSC	1.04	0.7984		11	cT	0.85	0.6928
		12	Mono	1.18	0.9046		12	Mono	1.18	0.783
		13	DC	0.99	0.989		13	M2	1	0.9903
		1	IMSC	2.5	0.026		1	IMSC	3.17	0.0037
	Group of immunosuppressive cells	2	M2 & MDSC	2.57	0.0244		2	M2 & MDSC	3.23	0.004
		3	MDSC & Treg	0.83	0.7516		3	M2 & Treg	1.15	0.7112
		4	M2 & Treg	1.02	0.9151		4	MDSC & Treg	0.94	0.8845
B	Correlation of M2 - Cell Distance with MFS and RFS
	Type of Association	MFS					RFS
	M2 - Single cell type	Ranking order	Cell - Cell Distance	HR	p-value		Ranking order	Cell - Cell Distance	HR	p-value
		1	M2-Ki-67+ cell	2.43	0.0321		1	M2-Ki-67+ cell	1.96	0.1015
		2	M2-Treg	2.73	0.0818		2	M2-Endo	1.64	0.2158
		3	M2-Endo	2.06	0.0856		3	M2-Treg	1.7	0.3065
		4	M2-M2	1.79	0.1963		4	M2-StemC	1.47	0.3472
		5	M2-cT	1.79	0.2182		5	M2-MDSC	1.52	0.3641
		6	M2-Mono	1.65	0.2211		6	M2-cT	1.49	0.388
		7	M2-MDSC	1.79	0.2239		7	M2-Mono	1.4	0.3971
		8	M2-NK	1.67	0.3082		8	M2-M2	1.39	0.4405
		9	M2-DC	1.67	0.3531		9	M2-NK	1.36	0.5253
		10	M2-hT	1.44	0.4294		10	M2-DC	1.31	0.6705
		11	M2-StemC	1.33	0.5005		11	M2-hT	1.1	0.8275
		12	M2-Fib	1.27	0.5655		12	M2-M1	0.92	0.8759
		13	M2-M1	1.12	0.8509		13	M2-Fib	1.04	0.9164
	M2 - Group of immunosuppressive cells	1	M2 - IMSC	2.66	0.0248		1	M2 - IMSC	2.13	0.068
		2	M2 - M2 & Treg	2.64	0.0301		2	M2 - M2 & Treg	2.04	0.0952
		3	M2 - M2 & MDSC	2.06	0.094		3	M2 - M2 & MDSC	1.98	0.0968
		4	M2 - MDSC & Treg	1.98	0.1546		4	M2 - MDSC & Treg	1.52	0.3542
C	Correlation of M2 - Cell Density with MFS and RFS
	Type of Association	MFS					RFS
	M2 - Single cell type	Ranking order	Cell Density	HR	p-value		Ranking order	Cell Density	HR	p-value
		1	M2-Treg	0.47	0.1618		1	M2-Endo	0.64	0.2648
		2	M2-Mono	0.57	0.1789		2	M2-M1	1.66	0.2675
		3	M2-Endo	0.68	0.3497		3	M2-hT	1.43	0.3586
		4	M2-M1	1.5	0.4166		4	M2-StemC	1.43	0.3626
		5	M2-M2	0.75	0.4918		5	M2-Mono	0.71	0.3797
		6	M2-MDSC	0.75	0.519		6	M2-Treg	0.76	0.5589
		7	M2-cT	0.8	0.6036		7	M2-DC	1.24	0.5784
		8	M2-StemC	1.2	0.6509		8	M2-Fib	0.83	0.6297
		9	M2-Fib	0.88	0.7618		9	M2-MDSC	0.83	0.6631
		10	M2-NK	0.89	0.7968		10	M2-cT	0.9	0.796
		11	M2-hT	1.09	0.8387		11	M2-M2	0.93	0.8513
		12	M2-Ki-67+ cell	0.99	0.9882		12	M2-Ki-67+ cell	0.94	0.8697
		13	M2-DC	0.99	0.993		13	M2-NK	0.99	0.9864
	M2 - Group of immunosuppressive cells	1	M2 - MDSC & Treg	0.47	0.0821		1	M2 - MDSC & Treg	0.61	0.2148
		2	M2 - M2 & MDSC	1.03	0.4912		2	M2 - M2 & MDSC	1.25	0.5694
		3	M2 - M2 & Treg	0.75	0.4918		3	M2 - M2 & Treg	0.93	0.8513
		4	M2 - IMSC	0.88	0.7673		4	M2 - IMSC	1.07	0.8664
